# Supplementary material for: The Role of Natural Deep Eutectic Solvents in a Hydrogel Formulation Containing Lidocaine
Source: Pharmaceutics. 2025 Mar 2;17(3):324. doi: 10.3390/pharmaceutics17030324 (PMC11944536; doi:10.3390/pharmaceutics17030324)
Supplement: Supplementary file 1 [file pharmaceutics-17-00324-s001.zip]

Archive with 1 entries (1 files):
- pharmaceutics-3469037-supplementary.pdf
